# Supplementary material for: Transdermal Delivery Systems for Ibuprofen and Ibuprofen Modified with Amino Acids Alkyl Esters Based on Bacterial Cellulose
Source: Int J Mol Sci. 2021 Jun 10;22(12):6252. doi: 10.3390/ijms22126252 (PMC8229522; doi:10.3390/ijms22126252)
Supplement: Supplementary file 1 [file ijms-22-06252-s001.zip]

Archive with 1 entries (1 files):
- ijms-1252545-supplementary.pdf
